# Supplementary material for: Impact of Prenatal Alcohol Exposure on the Development and Myocardium of Adult Mice: Morphometric Changes, Transcriptional Modulation of Genes Related to Cardiac Dysfunction, and Antioxidant Cardioprotection
Source: Antioxidants (Basel). 2023 Jan 23;12(2):256. doi: 10.3390/antiox12020256 (PMC9952294; doi:10.3390/antiox12020256)
Supplement: Supplementary file 1 [file antioxidants-12-00256-s001.zip]

Archive with 1 entries (1 files):
- antioxidants-2168086-supplementary.pdf
